# Supplementary material for: Quantifying variation of non-point source pollution and its impact factors: A study of Nansi Lake Basin
Source: PLoS One. 2025 Feb 25;20(2):e0318691. doi: 10.1371/journal.pone.0318691 (PMC11856339; doi:10.1371/journal.pone.0318691)
Supplement: S1 Data — (XLSX) [file pone.0318691.s001.xlsx]

## Sheet: Total NPS pollution
	2010	2011	2012	2013	2014	2015	2016	2017	2018	2019	2020
COD (t)	98239.2	43370.7	35285.8	33797.6	20183.9	37592.5	44246.3	65525.1	84623.4	101895	147260
COD Percent	0.858907	0.809697	0.758183	0.770554	0.811764	0.837424	0.824358	0.868218	0.881454	0.868218	0.835736
NH3-N (t)	2139.95	1327.7	1027.67	969.276	553.035	687.286	1053.7	1029.23	1345.18	2029.95	2610.68
NH3-N Percent	0.0187096	0.0247872	0.0220814	0.0220986	0.0222422	0.0153102	0.0196317	0.0136374	0.0140117	0.0172966	0.0148162

## Sheet: COD and natural factors
	BD	LSI	MPS	SLOPE	PRE	NDVI	DA	TD	SOMC	PAL	PGAL	PFL	PGRL
2010	0.28945	-0.01599	0.638	0.35919	-0.36583	-0.04529	0.421	0.23075	0.32841	0.29524	0.21113	0.22296	0.0613
2011	0.08566	0.10032	0.601	0.409	-0.389	0.04411	0.31288	-0.00224	0.3026	0.14989	0.04712	0.12883	0.18018
2012	-0.06634	0.04336	-0.00122	-0.07126	-0.23169	0.1821	-0.01218	-0.2056	-0.10561	-0.12238	-0.06185	-0.03729	0.3677
2013	0.397	0.21853	0.667	0.459	-0.599	0.2553	0.10756	0.24563	0.1894	0.28686	0.31542	0.05014	0.33881
2014	0.843	0.28907	0.715	0.06155	-0.437	0.28861	0.05321	0.724	-0.09694	0.735	0.735	0.576	0.605
2015	0.32855	0.1572	0.606	0.37624	-0.436	0.19896	0.12878	0.29257	0.01093	0.35953	0.459	0.1779	0.452
2016	0.388	0.07584	0.804	0.492	-0.26379	-0.03407	0.2625	0.615	0.33684	0.396	0.29232	0.645	0.02641
2017	0.508	0.13296	0.759	0.33383	-0.35114	0.21736	0.06578	0.382	-0.05088	0.394	0.601	0.31066	0.546
2018	0.36827	0.02031	0.548	0.35319	-0.501	0.532	-0.18498	0.26739	-0.25653	0.24428	0.28484	-0.01193	0.743
2019	0.35384	0.07729	0.641	0.3377	-0.15878	0.32616	-0.2095	0.2102	0.13129	0.24252	0.384	0.18258	0.32299
2020	-0.01315	-0.0322	0.14743	0.13709	-0.23551	0.27335	-0.07058	-0.07964	-0.03424	-0.02951	0.07116	0.25064	0.417

## Sheet: NH3-N and natural factors
	BD	LSI	MPS	SLOPE	PRE	NDVI	DA	TD	SOMC	PAL	PGAL	PFL	PGRL
2010	0.35827	-0.06428	0.482	0.25759	-0.09462	0.0211	0.07396	0.423	0.10714	0.394	0.05681	0.402	-0.21136
2011	0.31908	0.09822	0.537	0.23014	0.02165	-0.14384	0.13808	0.37648	0.15332	0.435	0.28496	0.498	-0.02743
2012	0.436	0.10411	-0.09337	-0.501	-0.12248	0.17389	-0.10304	0.348	-0.389	0.31578	0.34564	0.27428	0.519
2013	0.28544	-0.10926	0.04889	-0.19409	0.2338	-0.04521	-0.07624	0.383	-0.18778	0.31101	0.21846	0.532	-0.0294
2014	0.541	0.000767257	0.02239	-0.416	0.00836	0.28512	-0.32077	0.541	-0.427	0.476	0.541	0.36642	0.414
2015	0.68	0.18647	0.08434	-0.37733	-0.18373	0.36623	-0.26664	0.589	-0.14353	0.512	0.572	0.22395	0.492
2016	0.641	0.20192	0.472	-0.01566	-0.00535	0.02157	-0.01733	0.443	0.07326	0.694	0.628	0.653	0.21771
2017	0.687	0.0203	0.14566	-0.3582	0.0238	0.22952	-0.29339	0.727	-0.34016	0.656	-0.19812	0.59	0.35443
2018	0.657	-0.0327	0.23208	-0.30053	-0.2197	0.495	-0.432	0.699	-0.401	0.637	-0.23868	0.399	0.671
2019	0.589	0.04036	0.486	-0.01875	-0.28397	0.24804	-0.01337	0.512	-0.07369	0.483	0.589	0.389	0.484
2020	0.451	0.00705	0.23793	-0.20605	-0.33879	0.27359	0.01975	0.395	-0.34163	0.402	0.484	-0.19147	0.627

## Sheet: COD and socio-economic factors
	YTP	PD	GDP	PGDP	PPR	PSR	PTR	RPA	NAPR	YAP	FAA	PAA	RECA
2010	0.532	-0.05021	0.25596	-0.10711	0.14496	-0.07047	-0.06773	0.64	-0.05255	0.582	0.24031	0.495	-0.05344
2011	0.32535	0.09258	0.583	0.29753	0.01678	-0.16634	0.16735	0.37832	0.15784	0.434	0.2856	0.493	-0.04582
2012	0.485	0.02953	-0.14417	-0.546	-0.00258	0.17344	-0.21346	0.483	-0.472	0.413	0.382	0.391	0.457
2013	0.524	0.0754	0.10786	-0.27728	0.02852	-0.11271	0.08418	0.601	-0.11988	0.472	0.438	0.384	0.0758
2014	0.693	0.03648	-0.00358	-0.54	-0.02534	0.24283	-0.24587	0.678	-0.436	0.55	0.602	0.33287	0.48
2015	0.665	0.15656	0.07201	-0.411	-0.15195	0.3196	-0.23937	0.587	-0.16929	0.516	0.572	0.20275	0.505
2016	0.621	0.08273	0.535	0.03181	0.01719	-0.11677	0.11823	0.492	0.13762	0.655	0.562	0.713	0.16551
2017	0.702	0.03491	0.07783	-0.451	0.03164	0.20802	-0.27563	0.748	-0.34679	0.682	-0.27639	0.514	0.404
2018	0.657	-0.06859	0.09441	-0.411	-0.1062	0.403	-0.428	0.736	-0.392	0.658	-0.36911	0.428	0.496
2019	0.722	0.000314265	0.486	-0.07485	-0.16045	0.15674	-0.02533	0.737	-0.10371	0.703	0.677	0.571	0.32801
2020	0.682	-0.0394	0.2605	-0.34217	-0.23256	0.194	0.00728	0.682	-0.496	0.647	0.593	-0.33761	0.495

## Sheet: NH3-N andsocio-economic factors
	YTP	PD	GDP	PGDP	PPR	PSR	PTR	RPA	NAPR	YAP	FAA	PAA	RECA
2010	0.777	0.11802	0.403	-0.17401	-0.02322	-0.01614	0.04346	0.771	-0.01105	0.73	0.582	0.477	0.30783
2011	0.15186	-0.00731	0.30851	0.14749	0.04416	-0.24782	0.23152	0.23135	0.2617	0.29389	0.09583	0.28845	-0.15113
2012	0.577	0.03289	-0.08456	-0.562	0.00413	0.15448	-0.19608	0.576	-0.475	0.497	0.457	0.457	0.437
2013	0.19276	0.26025	0.26794	0.05749	-0.27121	0.19261	0.01762	0.08646	-0.05267	0.16412	0.30525	0.00637	0.26168
2014	0.565	0.14737	-0.00187	-0.431	-0.10801	0.16067	-0.08525	0.504	-0.30042	0.401	0.48	0.14091	0.428
2015	0.741	0.21801	0.15962	-0.423	-0.12014	0.29307	-0.23545	0.676	-0.18336	0.631	0.72	0.31136	0.588
2016	0.656	0.2435	0.679	0.17591	-0.22342	0.02647	0.16059	0.576	0.19135	0.602	0.61	0.481	0.36524
2017	0.456	0.14609	0.29219	-0.16311	-0.06555	0.07973	-0.03305	0.484	-0.15411	0.521	0.2544	0.515	0.408
2018	0.451	-0.0003488	0.26712	-0.10186	-0.26454	0.383	-0.23486	0.434	-0.24238	0.37976	-0.17727	0.14514	0.62
2019	0.466	0.0922	0.826	0.475	-0.21326	0.33879	-0.17457	0.30899	0.27771	0.29963	0.32624	0.453	0.15451
2020	0.5	0.05478	0.37821	-0.10631	-0.33977	0.27752	0.01663	0.42	-0.23123	0.437	0.519	0.00282	0.693

## Sheet: Coordinates of monitoring point
FID	lat	lon
0	34.9137	116.182
1	35.0004	116.737
2	35.1144	116.208
3	35.3128	116.188
4	35.213	116.564
5	35.3292	116.568
6	35.5485	116.394
7	35.3346	116.619
8	35.5377	116.838
9	35.2659	116.695
10	35.1815	116.719
11	35.0425	116.947
12	34.9735	116.983
13	34.7721	117.208
14	34.7652	117.145
15	34.7116	117.629
